# Supplementary material for: SorGSD: updating and expanding the sorghum genome science database with new contents and tools
Source: Biotechnol Biofuels. 2021 Aug 3;14:165. doi: 10.1186/s13068-021-02016-7 (PMC8336335; doi:10.1186/s13068-021-02016-7)
Supplement: Supplementary file 1 — Additional file 1: Table S1. Information of 289 sorghum accessions. [file 13068_2021_2016_MOESM1_ESM.xlsx]

## Sheet: Table S1
Table S1. Information of 289 sorghum accessions.
Sample ID	Plant ID	Plant Name	Taxonomy	Origin	Type	Usage	Race	Uniq average depth	SNP number (V1)	SNP number (V2)	INDEL number (V2)	Type
3	Grif 14965	OLD MEXICAN CANE	Sorghum bicolor subsp. bicolor	Unknown	Improved	Sweet sorghum		5.09	-	1096452	228963	newly added
11	PI 144134	Inyangentombi	Sorghum bicolor subsp. bicolor	South Africa, KwaZulu-Natal	Improved	Sweet sorghum		5.49	-	1159434	250232	newly added
14	PI 144333	MANYOBLE	Sorghum bicolor subsp. bicolor	South Africa, KwaZulu-Natal	Improved	Sweet sorghum		6.71	-	1261460	242267	newly added
16	PI 144336	UPONDONHLOVU	Sorghum bicolor subsp. bicolor	South Africa, KwaZulu-Natal	Improved	Sweet sorghum		6.31	-	1327953	272116	newly added
29	PI 152693	KAFIR RED	Sorghum bicolor subsp. bicolor	United States	Improved	Sweet sorghum	Kafir	6.19	-	1290673	254164	newly added
31	PI 152743	NAGAD MUR	Sorghum bicolor subsp. bicolor	Sudan, Kordofan	Improved	Sweet sorghum	Caudatum	6.37	-	1771652	350662	newly added
32	PI 152771	RAHMETALLA GALLABAT	Sorghum bicolor subsp. bicolor	Sudan	Improved	Sweet sorghum		5.59	-	1261243	268381	newly added
34	PI 152857	KALATI CONSA	Sorghum bicolor subsp. bicolor	Sudan	Improved	Grain sorghum		6.28	-	1382481	260830	newly added
40	PI 152967	WERAKAN	Sorghum bicolor subsp. bicolor	Sudan	Improved	Sweet sorghum		5.62	-	1403365	302006	newly added
42	PI 152969	KULMETN	Sorghum bicolor subsp. bicolor	Sudan	Improved	Sweet sorghum		6.26	-	1463093	251260	newly added
43	PI 152983	Bari	Sorghum bicolor subsp. bicolor	Sudan	Improved	Sweet sorghum		5.49	-	1328572	282280	newly added
45	PI 153823	Mubiya 2	Sorghum bicolor subsp. bicolor	Kenya	Improved	Grain sorghum		7.48	-	1660425	316463	newly added
47	PI 153874	KATEMU	Sorghum bicolor subsp. bicolor	Kenya	Improved	Sweet sorghum		5.62	-	1126357	210793	newly added
48	PI 154800	Wenabu	Sorghum bicolor subsp. bicolor	Uganda	Improved	Sweet sorghum		5.46	-	1608255	307321	newly added
51	PI 155241	MN 1551	Sorghum bicolor subsp. bicolor	Sudan	Improved	Sweet sorghum		4.83	-	1331592	256984	newly added
53	PI 155336	MUYO	Sorghum bicolor subsp. bicolor	Kenya	Improved	Grain sorghum		4.83	-	1346819	260186	newly added
56	PI 155716	MBALWE	Sorghum bicolor subsp. bicolor	Malawi	Improved	Sweet sorghum		5.05	-	1622125	291399	newly added
61	PI 170787	MN 2826	Sorghum bicolor subsp. bicolor	Turkey	Improved	Sweet sorghum	Caudatum-bicolor	5.79	-	1391757	275691	newly added
62	PI 177156	MN 2742	Sorghum bicolor subsp. bicolor	Turkey	Improved	Sweet sorghum		6.26	-	1441578	286403	newly added
66	PI 180003	JUAR	Sorghum bicolor subsp. bicolor	India	Landrace	Grain sorghum	Guinea-durra	4.02	-	1456124	273567	newly added
67	PI 180005	JAWAR	Sorghum bicolor subsp. bicolor	India	Improved	Sweet sorghum	Durra	4.29	-	1651066	314335	newly added
68	PI 180008	JUAR	Sorghum bicolor subsp. bicolor	India	Improved	Grain sorghum	Kafir-durra	5.54	-	1200450	224214	newly added
70	PI 183086	IS 12900	Sorghum bicolor subsp. bicolor	India	Improved	Grain sorghum		5.87	-	2050634	390238	newly added
73	PI 196584	MN 3081	Sorghum bicolor subsp. bicolor	Taiwan	Improved	Sweet sorghum		4.43	-	1112425	233510	newly added
75	PI 201723	FETERITA LA ESTENZUELA	Sorghum bicolor subsp. bicolor	Nigeria	Improved	Sweet sorghum		4.66	-	901935	185653	newly added
88	PI 287555	Rustenberg	Sorghum bicolor subsp. bicolor	Zimbabwe	Improved	Sweet sorghum	Guinea-caudatum	6.55	-	1478168	298192	newly added
89	PI 287571	Barotse	Sorghum bicolor subsp. bicolor	Zimbabwe	Improved	Grain sorghum	Kafir-caudatum	5.11	-	1411398	259291	newly added
91	PI 287589	Feterita Wad Umm Benein	Sorghum bicolor subsp. bicolor	Zimbabwe	Improved	Grain sorghum	Caudatum	5.66	-	1581716	301144	newly added
92	PI 287590	Feterita Wad Umm Benein	Sorghum bicolor subsp. bicolor	Zimbabwe	Improved	Grain sorghum	Durra-caudatum	6.04	-	1542059	291130	newly added
93	PI 287591	Feterita Wad Umm Benein	Sorghum bicolor subsp. bicolor	Zimbabwe	Improved	Grain sorghum	Durra-caudatum	5.05	-	1398404	263040	newly added
94	PI 287592	Chigwadara	Sorghum bicolor subsp. bicolor	Zimbabwe	Improved	Grain sorghum	Durra-caudatum	6.1	-	1538668	296939	newly added
95	PI 287594	Bahana 2/5	Sorghum bicolor subsp. bicolor	Zimbabwe	Improved	Sweet sorghum	Caudatum	6.02	-	1487339	245391	newly added
96	PI 287595	Bahana 2/6	Sorghum bicolor subsp. bicolor	Zimbabwe	Improved	Grain sorghum	Caudatum	5.9	-	1658503	309834	newly added
97	PI 287596	Bahana 2/7	Sorghum bicolor subsp. bicolor	Zimbabwe	Improved	Grain sorghum	Kafir-caudatum	4.98	-	1540060	277929	newly added
101	PI 287603	FETERITA	Sorghum bicolor subsp. bicolor	Zimbabwe	Improved	Sweet sorghum	Caudatum	5.85	-	1303926	239620	newly added
103	PI 287617	ABU DIGAIS	Sorghum bicolor subsp. bicolor	Zimbabwe	Improved	Sweet sorghum	Caudatum	4.55	-	1260805	246951	newly added
107	PI 287647	IS 13487	Sorghum bicolor subsp. bicolor	Zimbabwe	Improved	Grain sorghum	Guinea-durra	6.13	-	1905755	364272	newly added
110	PI 302131	MN 3998	Sorghum bicolor subsp. bicolor	Portugal	Improved	Sweet sorghum	Caudatum	5.7	-	1680061	315330	newly added
123	PI 456001	ETS 3889	Sorghum bicolor subsp. bicolor	Ethiopia	Landrace	Grain sorghum	Guinea-kafir	4.84	-	1271498	263644	newly added
131	PI 482605	TGR 38	Sorghum bicolor subsp. bicolor	Zimbabwe	Improved	Sweet sorghum	Bicolor	5.99	-	1350806	281837	newly added
132	PI 482606	TGR 39	Sorghum bicolor subsp. bicolor	Zimbabwe	Improved	Sweet sorghum	Bicolor	5.82	-	1384567	287477	newly added
135	PI 482629	TGR 151	Sorghum bicolor subsp. bicolor	Zimbabwe	Improved	Sweet sorghum	Caudatum	5.61	-	1302765	280229	newly added
137	PI 482659	Mhonda	Sorghum bicolor subsp. bicolor	Zimbabwe	Improved	Sweet sorghum		5.68	-	1450820	287518	newly added
138	PI 482660	Mhonda	Sorghum bicolor subsp. bicolor	Zimbabwe	Improved	Sweet sorghum		6.78	-	1532323	313588	newly added
140	PI 482668	TGR 245A	Sorghum bicolor subsp. bicolor	Zimbabwe	Improved	Sweet sorghum		4.65	-	1341981	258313	newly added
141	PI 482670	Chitichi	Sorghum bicolor subsp. bicolor	Zimbabwe	Improved	Sweet sorghum		5.04	-	1341296	241340	newly added
144	PI 482675	TGR 249D	Sorghum bicolor subsp. bicolor	Zimbabwe	Improved	Sweet sorghum	Kafir	4.94	-	1278925	241105	newly added
150	PI 482749	Tsweta	Sorghum bicolor subsp. bicolor	Zimbabwe	Improved	Sweet sorghum	Kafir	5.99	-	1461887	288305	newly added
154	PI 482768	Bedhlana	Sorghum bicolor subsp. bicolor	Zimbabwe	Improved	Sweet sorghum	Kafir	6.53	-	1335499	285513	newly added
159	PI 494563	IS 1037	Sorghum bicolor subsp. bicolor	India	Landrace	Grain sorghum	Kafir-durra	4.37	-	1515780	277408	newly added
161	PI 533998	Brawley	Sorghum bicolor subsp. bicolor	Unknown	Landrace	Grain sorghum		5.02	-	1397760	268401	newly added
167	PI 561846	P89001	Sorghum bicolor subsp. bicolor	United States, Indiana	Improved	Grain sorghum		5.49	-	1432832	239968	newly added
168	PI 561847	P89002	Sorghum bicolor subsp. bicolor	United States, Indiana	Improved	Grain sorghum		5.46	-	1270050	230894	newly added
170	PI 561849	P89004	Sorghum bicolor subsp. bicolor	United States, Indiana	Improved	Sweet sorghum		5.7	-	1554675	254221	newly added
173	PI 561852	P89007	Sorghum bicolor subsp. bicolor	United States, Indiana	Improved	Sweet sorghum		4.55	-	1104785	229584	newly added
175	PI 561854	P89009	Sorghum bicolor subsp. bicolor	United States, Indiana	Improved	Sweet sorghum		5.5	-	1448641	285583	newly added
176	PI 561855	P89010	Sorghum bicolor subsp. bicolor	United States, Indiana	Improved	Sweet sorghum		5.73	-	1141844	223998	newly added
182	PI 586541	TRACY	Sorghum bicolor subsp. bicolor	Australia	Landrace	Grain sorghum	Caudatum-bicolor	4.52	-	1580015	297824	newly added
186	PI 641807	ATLAS	Sorghum bicolor subsp. bicolor	Unknown	Improved	Sweet sorghum		4.47	-	1051457	198971	newly added
190	PI 641821	HONEY DRIP	Sorghum bicolor subsp. bicolor	Unknown	Improved	Sweet sorghum		5.54	-	1409692	262584	newly added
192	PI 641835	REX	Sorghum bicolor subsp. bicolor	Unknown	Improved	Sweet sorghum		4.71	-	1065907	218298	newly added
194	PI 641862	COLLIER	Sorghum bicolor subsp. bicolor	Unknown	Improved	Sweet sorghum		5.35	-	1508739	270631	newly added
195	PI 641893	DWARF ASHBURN	Sorghum bicolor subsp. bicolor	Unknown	Improved	Sweet sorghum		6.45	-	1367833	291294	newly added
197	PI 643013	MN 2756	Sorghum bicolor subsp. bicolor	Unknown	Improved	Sweet sorghum		5.61	-	1617132	292041	newly added
201	PI 651495	DALE	Sorghum bicolor subsp. bicolor	United States, Mississippi	Improved	Sweet sorghum		5.15	-	1351144	243173	newly added
202	PI 651497	Theis	Sorghum bicolor subsp. bicolor	United States, Mississippi	Improved	Sweet sorghum		5.04	-	1283585	252363	newly added
204	PI 653616	WRAY	Sorghum bicolor subsp. bicolor	United States, Mississippi	Improved	Sweet sorghum		4.91	-	1359911	244733	newly added
205	PI 653617	KELLER	Sorghum bicolor subsp. bicolor	United States, Mississippi	Improved	Sweet sorghum		4.95	-	1081287	221490	newly added
206	PI 655983	SUGAR DRIP	Sorghum bicolor subsp. bicolor	Unknown	Improved	Sweet sorghum		5.14	-	1178990	245256	newly added
260	PI 536008	CO48	Sorghum purpureosericeum	Cameroon	Wild sorghum	Wild sorghum		5.31	-	2172619	350517	newly added
261	PI 674656	NSL4346	Sorghum bicolor subsp. bicolor	United States	Improved	Sweet sorghum		6.04	-	1462114	278375	newly added
262	Unknown	COLLIER	Sorghum bicolor subsp. bicolor	South Africa	Improved	Sweet sorghum		5.68	-	1354487	244649	newly added
263	Unknown	WRAY	Sorghum bicolor subsp. bicolor	United States	Improved	Sweet sorghum		6.19	-	1459450	274635	newly added
286	PI 586454	LEOTI	Sorghum bicolor subsp. bicolor	Hungary	Improved	Sweet sorghum		6.76	-	1808298	322948	newly added
346	PI 302199	IS 14153	Sorghum bicolor subsp. bicolor	Argentina	Landrace	Grain sorghum		6.32	-	1861523	331369	newly added
348	Unknown	Unknown	Sorghum bicolor subsp. bicolor	Egypt	Wild sorghum	Wild sorghum		7.51	-	2990266	540569	newly added
353	PI 152977	Diri	Sorghum bicolor subsp. bicolor	Sudan	Wild sorghum	Wild sorghum		5.95	-	2675975	466093	newly added
355	PI 180349	Juar	Sorghum bicolor subsp. bicolor	India	Wild sorghum	Wild sorghum		6.13	-	2501499	472791	newly added
357	PI 209218	1666	Sorghum bicolor subsp. bicolor	South Africa	Wild sorghum	Wild sorghum		6.79	-	2832752	503898	newly added
364	PI 302219	0 1008	Sorghum bicolor subsp. bicolor	Ethiopia	Wild sorghum	Wild sorghum		5.32	-	2854804	507803	newly added
367	PI 532182	Dhurra	Sorghum bicolor subsp. bicolor	Oman	Landrace	Grain sorghum		5.36	-	1688866	321121	newly added
370	PI 532186	Dhurra	Sorghum bicolor subsp. bicolor	Oman	Landrace	Grain sorghum		5.38	-	1757058	311951	newly added
377	PI 560477	SA 1527	Sorghum bicolor subsp. bicolor	South Africa	Wild sorghum	Wild sorghum		5.67	-	2339167	408851	newly added
392	PI 302233	A-7171	Sorghum bicolor subsp. verticilliflorum	Soviet Union, Former	Wild sorghum	Wild sorghum		6.89	-	2657364	473406	newly added
394	PI 198999	MN 3139	Sorghum plumosum	Australia, Austr. Capital Terr.	Wild sorghum	Wild sorghum		6.78	-	2682015	461796	newly added
2001	Unknown	东北在来-1	Sorghum bicolor subsp. bicolor	Japan	Landrace	Grain sorghum		6.04	-	1877198	364909	newly added
2005	PI 641860	COLLIER	Sorghum bicolor subsp. bicolor	Unknown	Improved	Sweet sorghum		5.2	-	1481675	289201	newly added
2008	PI 641816	EARLY FOLGER	Sorghum bicolor subsp. bicolor	Unknown	Improved	Sweet sorghum		4.24	-	908005	169296	newly added
2009	PI 152627	FETERITA FAYOUMI D.S. 6	Sorghum bicolor subsp. bicolor	Sudan	Landrace	Grain sorghum		4.16	-	1195977	203156	newly added
2010	PI 152886	FETERITA NIDIANA	Sorghum bicolor subsp. bicolor	Sudan	Landrace	Grain sorghum		6.93	-	1851907	360290	newly added
2016	Unknown	JUAR-8	Sorghum bicolor subsp. bicolor	India	Improved	Sweet sorghum		4.68	-	1452189	261677	newly added
2019	PI 641826	LEOTI	Sorghum bicolor subsp. bicolor	Unknown	Improved	Sweet sorghum		6.23	-	1809204	347401	newly added
2021	PI 641827	MAZO AMBER	Sorghum bicolor subsp. bicolor	Unknown	Improved	Sweet sorghum		5.83	-	1501155	285332	newly added
2023	PI 641828	MCLEAN	Sorghum bicolor subsp. bicolor	Unknown	Improved	Sweet sorghum		5.94	-	1364639	280316	newly added
2026	PI 55116	WAD EL NEBEHI	Sorghum bicolor subsp. bicolor	Sudan, Khartoum	Improved	Sweet sorghum		4.9	-	1284531	243973	newly added
2029	PI 147272	RED TURI	Sorghum bicolor subsp. bicolor	India	Improved	Grain sorghum		5.91	-	1934307	356865	newly added
2030	PI 152704	Kododok	Sorghum bicolor subsp. bicolor	Sudan, Kordofan	Landrace	Grain sorghum		4.3	-	1172519	209885	newly added
2031	PI 152759	Potch 8	Sorghum bicolor subsp. bicolor	Sudan	Landrace	Grain sorghum		4.85	-	1106836	207939	newly added
2036	PI 643022	MN 2776	Sorghum bicolor subsp. bicolor	Unknown	Improved	Sweet sorghum		6.33	-	1395177	259433	newly added
2037	Unknown	MN-2904 (JAWAR)	Sorghum bicolor subsp. bicolor	India	Improved	Grain sorghum		5.88	-	1633920	319814	newly added
2038	PI 183085	JUAR	Sorghum bicolor subsp. bicolor	India	Improved	Grain sorghum		4.76	-	1672181	313547	newly added
2039	Unknown	MN-2949	Sorghum bicolor subsp. bicolor	India	Improved	Sweet sorghum		4.86	-	1664069	327628	newly added
2042	PI 648052	MN 3018	Sorghum bicolor subsp. bicolor	Unknown	Improved	Grain sorghum		6.5	-	2129854	416735	newly added
2043	PI 648053	MN 3019	Sorghum bicolor subsp. bicolor	Unknown	Improved	Grain sorghum		5.59	-	1895979	375136	newly added
2048	PI 218112	IS 2352	Sorghum bicolor subsp. bicolor	Pakistan	Improved	Grain sorghum		5.83	-	1960171	362265	newly added
2049	PI 648149	MN 3738	Sorghum bicolor subsp. bicolor	Unknown	Improved	Sweet sorghum		5.5	-	1544646	311492	newly added
2050	PI 648150	MN 3739	Sorghum bicolor subsp. bicolor	Unknown	Improved	Sweet sorghum		4.04	-	1109858	225204	newly added
2052	PI 250404	MN 4128	Sorghum bicolor subsp. bicolor	Pakistan	Improved	Sweet sorghum		4.73	-	1172605	238706	newly added
2054	PI 302123	MN 4394	Sorghum bicolor subsp. bicolor	Portugal	Improved	Sweet sorghum		5.28	-	1793573	336840	newly added
2056	PI 641847	SUMAC	Sorghum bicolor subsp. bicolor	Unknown	Improved	Sweet sorghum		4.83	-	1155258	240564	newly added
2059	PI 273465	Jerima	Sorghum bicolor subsp. bicolor	Nigeria	Improved	Grain sorghum		5.44	-	1924959	376815	newly added
2064	Unknown	PIERCE KAFIR	Sorghum bicolor subsp. bicolor	Unknown	Improved	Sweet sorghum		5.83	-	1433255	291674	newly added
2065	Unknown	PLANTER-1	Sorghum bicolor subsp. bicolor	Unknown	Improved	Sweet sorghum		6.17	-	1810619	344085	newly added
2067	PI 267508	Radar H. Potchefstroom DL/59/1538	Sorghum bicolor subsp. bicolor	United States	Improved	Sweet sorghum		5.13	-	1541318	297345	newly added
2068	Unknown	RED AMBER-1	Sorghum bicolor subsp. bicolor	Australia	Improved	Sweet sorghum		6.51	-	1719408	305480	newly added
2069	PI 576341	Red Amber	Sorghum bicolor subsp. bicolor	South Africa	Improved	Sweet sorghum		6.14	-	1780547	331422	newly added
2071	PI 666069	Roma	Sorghum bicolor subsp. bicolor	United States, Texas	Improved	Sweet sorghum		5.77	-	1603938	299754	newly added
2074	Unknown	SILVER TOP-1	Sorghum bicolor subsp. bicolor	Unknown	Improved	Sweet sorghum		4.84	-	1336461	270884	newly added
2075	PI 641842	STRAIGHTNECK-1	Sorghum bicolor subsp. bicolor	Unknown	Improved	Sweet sorghum		5.78	-	1302776	267396	newly added
2076	Unknown	SUGAR DRIP-1	Sorghum bicolor subsp. bicolor	Unknown	Improved	Sweet sorghum		6.99	-	1348159	280343	newly added
2080	PI 641915	Williams	Sorghum bicolor subsp. bicolor	Unknown	Improved	Sweet sorghum		4.8	-	1447703	270935	newly added
2081	PI 656029	BTx642	Sorghum bicolor subsp. bicolor	United States, Texas	Improved	Sweet sorghum		4.53	-	1120962	227390	newly added
2082	PI 197548	MN 3104	Sorghum bicolor subsp. bicolor	Algeria	Improved	Sweet sorghum		5.62	-	1392558	279441	newly added
2086	PI 485758	1788	Sorghum bicolor subsp. bicolor	Yemen	Improved	Sweet sorghum		7.13	-	1489403	297307	newly added
2088	Unknown	能饲一号	Sorghum bicolor subsp. bicolor	China	Improved	Sweet sorghum		5.86	-	1342820	266270	newly added
302546	AusTRCF302546	Unknown	Sorghum propinqaum (Kunth.) Hitch.	Unknown	S.propinquum	S.propinquum		7.99	-	1821996	241937	newly added
GW102	PI 571387	WHITE GOVINDGARH	Sorghum bicolor subsp. bicolor	Sudan	Landrace	Grain sorghum		5.9	-	1760690	357006	newly added
GW103	PI 613536	KS 115	Sorghum bicolor subsp. bicolor	United States, Kansas	Landrace	Grain sorghum		5.53	-	1901741	376189	newly added
GW104	PI 647787	PURDUE NO 49072	Sorghum bicolor subsp. bicolor	Cameroon	Landrace	Grain sorghum		5.17	-	1738345	335667	newly added
GW105	PI 651202	PURDUE NO 49126	Sorghum bicolor subsp. bicolor	Unknown	Landrace	Grain sorghum		4.36	-	1541192	297694	newly added
GW16	PI 465577	694	Sorghum bicolor subsp. bicolor	Yemen	Landrace	Grain sorghum		5.58	-	1938454	384522	newly added
GW2	PI 305036	R2-38	Sorghum bicolor subsp. bicolor	Ethiopia	Landrace	Grain sorghum		6.25	-	1930364	368539	newly added
GW34	PI 465688	821	Sorghum bicolor subsp. bicolor	Yemen	Landrace	Grain sorghum		6.03	-	2054794	398198	newly added
GW37	PI 465933	1109	Sorghum bicolor subsp. bicolor	Yemen	Landrace	Grain sorghum		5.36	-	1971943	379526	newly added
GW58	PI 510734	AP79-226	Sorghum bicolor subsp. bicolor	Cameroon	Landrace	Grain sorghum		5.99	-	1867448	359572	newly added
GW59	PI 511173	Dhira Hamra, Dhira Safra, Dhirah Selmi	Sorghum bicolor subsp. bicolor	Yemen	Landrace	Grain sorghum		5.16	-	1933827	374018	newly added
GW9	PI 465443	548	Sorghum bicolor subsp. bicolor	Yemen	Landrace	Grain sorghum		6.45	-	2103322	411766	newly added
J101	GW000012	Segaolame	Sorghum bicolor subsp. bicolor	Botswana	Landrace	Grain sorghum		6.26	-	1197660	246376	newly added
J103	GW000016	Hybrid Sorghum S32	Sorghum bicolor subsp. bicolor	England	Improved	Sweet sorghum		4.93	-	1136195	205869	newly added
J112	GW000066	Sg 1765	Sorghum bicolor subsp. bicolor	France	Landrace	Grain sorghum		5.47	-	1786190	349500	newly added
J113	GW000159	Express	Sorghum bicolor subsp. bicolor	Germany	Improved	Grain sorghum		6.84	-	1724221	339769	newly added
J129	GW002004	ku3218 (Ku300×Ku005F5 Seed88 lines)	Sorghum bicolor subsp. bicolor	Thailand	Improved	Sweet sorghum		5.68	-	1484432	267535	newly added
J130	GW002011	Tracy(sweet sorgh)	Sorghum bicolor subsp. bicolor	TUAE	Improved	Sweet sorghum		6.52	-	1314057	268430	newly added
J136	GW005088	C.V.SUMAC	Sorghum bicolor subsp. bicolor	Australia	Improved	Sweet sorghum		5.72	-	1278291	249108	newly added
J152	GW006018	MN 4131	Sorghum sudanense （Piper）Stapf.	Iran	Improved	Sweet sorghum		4.93	-	1341715	265790	newly added
J2	00000021	大八叶	Sorghum bicolor subsp. bicolor	China	Landrace	Grain sorghum		5.33	-	1696507	327284	newly added
J20	00000423	三变色	Sorghum bicolor subsp. bicolor	China	Landrace	Grain sorghum		6.37	-	1875267	368341	newly added
J22	00006069	白米骨头	Sorghum bicolor subsp. bicolor	China	Landrace	Grain sorghum		6.65	-	2021376	409143	newly added
J26	00004640	大红袍	Sorghum bicolor subsp. bicolor	China	Landrace	Grain sorghum		5.56	-	1923198	379888	newly added
J4	00000005	二路黄壳	Sorghum bicolor subsp. bicolor	China	Landrace	Grain sorghum		4.92	-	1630131	308830	newly added
J42	00010005	红高粱(墨江)	Sorghum bicolor subsp. bicolor	China	Landrace	Grain sorghum		5.94	-	1806271	351497	newly added
J44	00013036	大粒高粱	Sorghum bicolor subsp. bicolor	China	Landrace	Grain sorghum		6.78	-	2003269	385058	newly added
J49	00012449	红高粱	Sorghum bicolor subsp. bicolor	China	Landrace	Grain sorghum		4.59	-	1669314	316275	newly added
J5	00000006	八大叶	Sorghum bicolor subsp. bicolor	China	Landrace	Grain sorghum		7.49	-	2107084	424332	newly added
J50	00013513	糯高粱	Sorghum bicolor subsp. bicolor	China	Landrace	Grain sorghum		5.52	-	1910685	379805	newly added
J52	00013504	高粱	Sorghum bicolor subsp. bicolor	China	Landrace	Grain sorghum		5.9	-	1836038	349552	newly added
J53	00013505	高粱	Sorghum bicolor subsp. bicolor	China	Landrace	Grain sorghum		4.96	-	1615184	316217	newly added
J54	00014158	西藏高粱	Sorghum bicolor subsp. bicolor	China	Landrace	Grain sorghum		6.51	-	1920637	375626	newly added
J57	00013397	江西高粱	Sorghum bicolor subsp. bicolor	China	Landrace	Grain sorghum		5.07	-	1668439	322514	newly added
J59	00007290	白高粱	Sorghum bicolor subsp. bicolor	China	Landrace	Grain sorghum		4.81	-	1625653	313123	newly added
J64	00009982	澎湖白	Sorghum bicolor subsp. bicolor	China	Landrace	Grain sorghum		4.99	-	1583673	308387	newly added
J66	00013480	驼驼高粱	Sorghum bicolor subsp. bicolor	China	Landrace	Grain sorghum		4.23	-	1303474	238523	newly added
J67	00013494	糯高粱	Sorghum bicolor subsp. bicolor	China	Landrace	Grain sorghum		4.81	-	1510699	284218	newly added
J69	00001057	长脖雁	Sorghum bicolor subsp. bicolor	China	Landrace	Grain sorghum		6.23	-	1867058	372013	newly added
J87	00000360	甜秆	Sorghum bicolor subsp. bicolor	China	Landrace	Grain sorghum		6.61	-	1666623	321033	newly added
J99	GW000001	Fone Lero (c.u.teofia Red)	Sorghum bicolor subsp. bicolor	Argentina	Landrace	Grain sorghum		6.41	-	1727098	315026	newly added
MHMD	Unknown	MHMD	Sorghum bicolor subsp. bicolor	Kenya	Landrace	Grain sorghum		5.74	-	1749549	335430	newly added
SL105	PI 620054	IS 31366	Sorghum bicolor subsp. bicolor	Uganda	Wild sorghum	Wild sorghum		6.02	-	2334481	395485	newly added
SL108	PI 620132	IS 31447	Sorghum bicolor subsp. bicolor	Uganda	Wild sorghum	Wild sorghum		5.67	-	2149878	394574	newly added
SL109	PI 620133	IS 31448	Sorghum bicolor subsp. bicolor	Uganda	Wild sorghum	Wild sorghum		5.32	-	1945777	339215	newly added
SL12	PI 186388	MN 2963	Sorghum bicolor subsp. bicolor	Nigeria, Lagos	Wild sorghum	Wild sorghum		5.71	-	2631934	417376	newly added
SL129	PI 520788	Oboro	Sorghum hybr.	Kenya	Wild sorghum	Wild sorghum		6.03	-	2203783	387966	newly added
SL130	PI 532567	TCD 077	Sorghum hybr.	Chad	Wild sorghum	Wild sorghum		5.6	-	2268750	405386	newly added
SL135	PI 302251	A 5869	Sorghum spp.	Dominican Republic	Wild sorghum	Wild sorghum		6.15	-	2853375	499663	newly added
SL136	PI 330276	15-B	Sorghum spp.	Ethiopia	Wild sorghum	Wild sorghum		5.99	-	3363655	573183	newly added
SL137	PI 330277	16-B	Sorghum spp.	Ethiopia	Wild sorghum	Wild sorghum		6.02	-	3369286	569582	newly added
SL138	PI 330294	Adar	Sorghum spp.	Ethiopia	Wild sorghum	Wild sorghum		5.96	-	2167567	412242	newly added
SL140	PI 496367	PB-13	Sorghum spp.	Burundi	Wild sorghum	Wild sorghum		5.66	-	2340741	412385	newly added
SL141	PI 496370	PK-108	Sorghum spp.	Burundi	Wild sorghum	Wild sorghum		4.44	-	2121636	363113	newly added
SL19	PI 213900	IS 3106	Sorghum bicolor subsp. bicolor	Kenya, Nairobi Area	Wild sorghum	Wild sorghum		4.77	-	1982803	337419	newly added
SL25	PI 267438	IS 2755	Sorghum bicolor subsp. bicolor	India	Wild sorghum	Wild sorghum		6.62	-	3571920	619038	newly added
SL28	PI 302141	A-5867	Sorghum bicolor subsp. bicolor	Australia	Wild sorghum	Wild sorghum		5.36	-	2439661	394535	newly added
SL32	PI 302266	IS 12701	Sorghum bicolor subsp. bicolor	Tanzania	Wild sorghum	Wild sorghum		5.73	-	3921191	669562	newly added
SL35	PI 329313	103-B	Sorghum bicolor subsp. bicolor	Ethiopia	Wild sorghum	Wild sorghum		5.54	-	3169004	543946	newly added
SL36	PI 329339	149-B	Sorghum bicolor subsp. bicolor	Ethiopia	Wild sorghum	Wild sorghum		5.42	-	2966226	497993	newly added
SL37	PI 329353	Mashila	Sorghum bicolor subsp. bicolor	Ethiopia	Wild sorghum	Wild sorghum		5.83	-	3242961	548987	newly added
SL39	PI 329755	Adar	Sorghum bicolor subsp. bicolor	Ethiopia	Wild sorghum	Wild sorghum		5.74	-	2032609	368401	newly added
SL41	PI 330978	IS 12216	Sorghum bicolor subsp. bicolor	Uganda	Wild sorghum	Wild sorghum		5.82	-	2572037	429326	newly added
SL43	PI 337694	148-B	Sorghum bicolor subsp. bicolor	Ethiopia	Wild sorghum	Wild sorghum		5.36	-	3099931	528174	newly added
SL47	PI 500987	ZM-1290	Sorghum bicolor subsp. bicolor	Zambia	Wild sorghum	Wild sorghum		6.06	-	2620870	432214	newly added
SL49	PI 521276	Munyangi	Sorghum bicolor subsp. bicolor	Kenya	Wild sorghum	Wild sorghum		5.87	-	3317246	572013	newly added
SL51	PI 521682	SAD 0036	Sorghum bicolor subsp. bicolor	Malawi	Wild sorghum	Wild sorghum		5.49	-	2939870	498454	newly added
SL53	PI 524998	MW 019	Sorghum bicolor subsp. bicolor	Malawi	Wild sorghum	Wild sorghum		5.75	-	2457383	411363	newly added
SL62	PI 532657	067	Sorghum bicolor subsp. bicolor	Zimbabwe	Wild sorghum	Wild sorghum		6.1	-	3106108	532592	newly added
SL83	PI 562151	FAO 54912	Sorghum bicolor subsp. bicolor	Sudan	Wild sorghum	Wild sorghum		5.65	-	2360629	400154	newly added
SL97	PI 586421	SEREKETCH	Sorghum bicolor subsp. bicolor	Sierra Leone	Landrace	Grain sorghum		5.83	-	2807795	480966	newly added
Tu13	PI 300117	Tabuckigrass	Sorghum bicolor subsp. verticilliflorum	South Africa	Wild sorghum	Wild sorghum		5.82	-	3144374	542322	newly added
Tu14	PI 300119	329	Sorghum bicolor subsp. verticilliflorum	South Africa	Wild sorghum	Wild sorghum		6.07	-	3075721	544312	newly added
Tu30	PI 365024	1398	Sorghum bicolor subsp. verticilliflorum	South Africa	Wild sorghum	Wild sorghum		5.83	-	3079890	545791	newly added
Tu5	PI 156549	Unknown	Sorghum bicolor subsp. verticilliflorum	Zimbabwe	Wild sorghum	Wild sorghum		6	-	2881931	479484	newly added
WSC100	PI 570830	AKLMOI WHITE	Sorghum bicolor subsp. bicolor	Sudan	Landrace	Grain sorghum		5.68	-	1673657	319560	newly added
WSC104	PI 267489	Cape Colo 28/53	Sorghum bicolor subsp. bicolor	India	Landrace	Grain sorghum		6.14	-	1352921	267082	newly added
WSC105	PI 267476	Tseta 27/51	Sorghum bicolor subsp. bicolor	India	Landrace	Grain sorghum		5.64	-	1373896	266356	newly added
WSC12	Unknown	半月当水	Sorghum bicolor subsp. bicolor	North Korea	Landrace	Grain sorghum		6.79	-	2039281	409777	newly added
WSC13	Unknown	光州在来種	Sorghum bicolor subsp. bicolor	North Korea	Landrace	Grain sorghum		6.85	-	2019813	405953	newly added
WSC15	Unknown	紅棒子	Sorghum bicolor subsp. bicolor	North Korea	Landrace	Grain sorghum		5.85	-	1930337	377278	newly added
WSC16	Unknown	MOCTAC LOCAL	Sorghum bicolor subsp. bicolor	South Korea	Landrace	Grain sorghum		5.29	-	1819873	351265	newly added
WSC17	Unknown	千斤白	Sorghum bicolor subsp. bicolor	North Korea	Landrace	Grain sorghum		5.87	-	1882152	372487	newly added
WSC18	Unknown	春川在来種	Sorghum bicolor subsp. bicolor	South Korea	Landrace	Grain sorghum		5.69	-	1410050	279950	newly added
WSC19	Unknown	26524	Sorghum bicolor subsp. bicolor	China	Landrace	Grain sorghum		5.63	-	1882678	362178	newly added
WSC20	Unknown	AI HUI	Sorghum bicolor subsp. bicolor	China	Landrace	Grain sorghum		6.13	-	1952523	385765	newly added
WSC24	Unknown	BIG WHITE HULL	Sorghum bicolor subsp. bicolor	China	Landrace	Grain sorghum		5	-	1748981	336828	newly added
WSC25	Unknown	XIONG YUE 334	Sorghum bicolor subsp. bicolor	China	Landrace	Grain sorghum		6.02	-	1957038	368300	newly added
WSC29	Unknown	KALJANPUR	Sorghum bicolor subsp. bicolor	India	Landrace	Grain sorghum		5.8	-	1950452	381844	newly added
WSC30	PI 563507	IS 12680	Sorghum bicolor subsp. bicolor	India	Landrace	Grain sorghum		4.83	-	1773251	328702	newly added
WSC31	PI 644607	IS 4001	Sorghum bicolor subsp. bicolor	India	Landrace	Grain sorghum		5.92	-	2065584	391468	newly added
WSC32	PI 562855	MARIANGARI JOLA	Sorghum bicolor subsp. bicolor	India, Karnataka	Landrace	Grain sorghum		5.57	-	1669416	330438	newly added
WSC34	PI 669746	Rabi yangar jola	Sorghum bicolor subsp. bicolor	India, Karnataka	Landrace	Grain sorghum		5.87	-	1897921	369951	newly added
WSC38	Unknown	COL/PAK/1989/IBPGR/2420(1)	Sorghum bicolor subsp. bicolor	Pakistan	Landrace	Grain sorghum		4.95	-	1720919	329463	newly added
WSC39	Unknown	COL/PAK/1989/IBPGR/2427(5)	Sorghum bicolor subsp. bicolor	Pakistan	Improved	Grain sorghum		5.82	-	2072901	390740	newly added
WSC40	Unknown	COL/PAK/1989/IBPGR/2439(1)	Sorghum bicolor subsp. bicolor	Pakistan	Landrace	Grain sorghum		6.14	-	1975218	390977	newly added
WSC5	Unknown	DANGOMOROKOSHI	Sorghum bicolor subsp. bicolor	Japan	Landrace	Grain sorghum		5.77	-	1931032	379804	newly added
WSC52	PI 647737	IS 3960	Sorghum bicolor subsp. bicolor	Nepal	Landrace	Grain sorghum		5.52	-	1977410	373708	newly added
WSC54	PI 229846	IS 2415	Sorghum bicolor subsp. bicolor	South Africa, Transvaal	Landrace	Grain sorghum		6.77	-	1436760	284317	newly added
WSC56	NSL 56019	E 9	Sorghum bicolor subsp. bicolor	Chad	Landrace	Grain sorghum		6.31	-	2094021	387151	newly added
WSC59	Unknown	MAKHOTLONG I	Sorghum bicolor subsp. bicolor	Lesotho	Landrace	Grain sorghum		6.28	-	1740453	322538	newly added
WSC6	Unknown	トキビ	Sorghum bicolor subsp. bicolor	Japan	Landrace	Grain sorghum		6.1	-	1988869	392799	newly added
WSC61	Unknown	NYAKASOBA BEST	Sorghum bicolor subsp. bicolor	Lesotho	Landrace	Grain sorghum		5.59	-	1457375	272001	newly added
WSC68	PI 668814	Ingewaruma pearly	Sorghum bicolor subsp. bicolor	South Africa	Landrace	Grain sorghum		5.42	-	1298942	248941	newly added
WSC70	PI 563136	BARNARD RED	Sorghum bicolor subsp. bicolor	South Africa	Landrace	Grain sorghum		5.68	-	1213151	253630	newly added
WSC71	Unknown	RED KAFIR	Sorghum bicolor subsp. bicolor	United States	Improved	Sweet sorghum	Kafir	4.99	-	1069207	197958	newly added
WSC72	PI 644328	IS 3134	Sorghum bicolor subsp. bicolor	South Africa	Landrace	Grain sorghum		5.09	-	1146628	227081	newly added
WSC73	PI 644329	IS 3151	Sorghum bicolor subsp. bicolor	South Africa	Landrace	Grain sorghum		6.09	-	1371583	271945	newly added
WSC79	PI 571149	LAMBAS	Sorghum bicolor subsp. bicolor	Sudan	Landrace	Grain sorghum		5.44	-	1524270	275303	newly added
WSC81	PI 570955	WAD UMM BENEIN	Sorghum bicolor subsp. bicolor	Sudan	Landrace	Grain sorghum		7.07	-	1686807	331289	newly added
WSC85	PI 669287	109 TONJI	Sorghum bicolor subsp. bicolor	Sudan	Improved	Grain sorghum		4.95	-	1556191	286090	newly added
WSC91	Unknown	S. VULGARE 72-726-7	Sorghum bicolor subsp. bicolor	Uganda	Landrace	Grain sorghum		7.44	-	1721573	338394	newly added
WSC93	NSL 56183	E 276 FRAMIDA	Sorghum bicolor subsp. bicolor	Kenya	Landrace	Grain sorghum		4.8	-	1524938	277351	newly added
WSC94	PI 571225	UGANDA L1	Sorghum bicolor subsp. bicolor	Sudan	Landrace	Grain sorghum		6.24	-	1637604	313069	newly added
WSC98	PI 267526	IS 2873	Sorghum bicolor subsp. bicolor	India	Landrace	Grain sorghum		6.06	-	1811903	349550	newly added
WSC99	PI 329762	Durra	Sorghum bicolor subsp. bicolor	Ethiopia	Landrace	Grain sorghum		5.02	-	1507834	295217	newly added
s1	Unknown	Ai4	Sorghum bicolor subsp. bicolor	China	Improved		Complex	16.8688	1160161	1890663	383561	old version
s10	Unknown	Karper	Sorghum bicolor subsp. bicolor	USA-Sudan	Improved		Complex	18.6914	1121780	1687155	340904	old version
s11	Unknown	KS115	Sorghum bicolor subsp. bicolor	United States	Improved		Durra‑Caudatum	18.5451	937449	1419294	311028	old version
s12	Unknown	LR9198	Sorghum bicolor subsp. bicolor	China	Improved		Complex	22.3263	1253170	1705692	363844	old version
s13	Unknown	M35-1	Sorghum bicolor subsp. bicolor	India	Landrace		Durra	18.6404	799673	1207300	259167	old version
s14	Unknown	Macia	Sorghum bicolor subsp. bicolor	Mozambique	Improved		Caudatum	21.075	776904	1099673	251022	old version
s15	Unknown	Malisor_84-7	Sorghum bicolor subsp. bicolor	Mali	Improved		Complex	15.9232	347707	603500	126320	old version
s16	PI 525695	Kinto Oule	Unknown	Mali	Wild sorghum	Wild sorghum		19.4535	1964025	3014846	591091	old version
s17	Unknown	QL12	Sorghum bicolor subsp. bicolor	Australia	Improved		Complex	19.6691	1037252	1536803	319760	old version
s18	Unknown	R931945-2-2	Sorghum bicolor subsp. bicolor	Australia	Improved		Complex	35.0749	1240958	1422983	305676	old version
s19	Unknown	Rio	Sorghum bicolor subsp. bicolor	United States	Improved		Kafir	19.305	824373	1288811	287184	old version
s2	Unknown	B35	Sorghum bicolor subsp. bicolor	Ethiopia	Landrace		Durra	41.3273	1524769	1681121	363168	old version
s20	Unknown	RTx7000	Sorghum bicolor subsp. bicolor	United States	Improved		Kafir‑Caudatum	37.1625	1125422	1290566	283847	old version
s21	PI 330272	R-244	Sorghum bicolor nothosubsp. drummondii	Ethiopia	Wild sorghum	Wild sorghum		19.6099	1501312	2230607	459670	old version
s22	Unknown	SC103-14E	Sorghum bicolor subsp. bicolor	South Africa	Landrace		Guinea‑Caudatum	15.9957	800708	1362346	284273	old version
s23	Unknown	SC108C	Sorghum bicolor subsp. bicolor	Ethiopia	Landrace		Caudatum	17.9704	738736	1161467	255433	old version
s24	Unknown	SC170-6-8	Sorghum bicolor subsp. bicolor	Ethiopia	Landrace		Caudatum	16.9775	834928	1330805	264494	old version
s25	Unknown	SC23	Sorghum bicolor subsp. bicolor	Ethiopia	Landrace		Durra	19.7584	1362098	1956706	397141	old version
s26	Unknown	SC237-14E	Sorghum bicolor subsp. bicolor	Sudan	Landrace		Caudatum	17.728	865874	1361361	290287	old version
s27	Unknown	SC326-6	Sorghum bicolor subsp. bicolor	Ethiopia-USA	Landrace		Caudatum‑Bicolor	18.2296	862389	1333104	292596	old version
s28	Unknown	SC35C	Sorghum bicolor subsp. bicolor	Ethiopia	Landrace		Durra	18.9449	1228814	1859274	372983	old version
s29	Unknown	SC56-14E	Sorghum bicolor subsp. bicolor	Sudan	Landrace		Caudatum‑Nigricans	20.412	963728	1428325	305860	old version
s3	Unknown	B923296	Sorghum bicolor subsp. bicolor	Australia	Improved		Complex	17.8117	652758	1016818	217558	old version
s30	Unknown	SC62C	Sorghum bicolor subsp. bicolor	Kenya	Landrace		Complex	19.1848	996081	1513550	333277	old version
s31	PI 586430	SEREKETEH	Unknown	Sierra Leone	Wild sorghum	Wild sorghum	Margaritiferum	18.9382	1938008	3112762	604642	old version
s32	Unknown	B963676	Sorghum bicolor subsp. bicolor	Australia	Improved		Complex	19.6253	646947	965208	221285	old version
s33	PI 300119	329	Sorghum bicolor subsp. verticilliflorum	South Africa	Wild sorghum	Wild sorghum	Verticilliflorum	44.9203	2995879	3428985	715399	old version
s34	PI 226096	K.50188	Sorghum bicolor subsp. verticilliflorum	Kenya	Weedy		Weedy	33.5205	1956801	2322172	487801	old version
s35	PI 585749	GADIABA DIE	Sorghum bicolor subsp. bicolor	Mali	Landrace		Durra‑Bicolor	22.499	1446371	1931078	401138	old version
s36	Unknown	AusTRCF_317961	Sorghum bicolor subsp. verticilliflorum	Australia	Wild sorghum	Wild sorghum		18.0475	2003360	3239479	648843	old version
s37	Unknown	369-1	Sorghum propinqaum (Kunth.) Hitch.	Unknown	S.propinquum			44.7121	5200279	6177141	1553345	old version
s38	Unknown	369-2	Sorghum propinqaum (Kunth.) Hitch.	Unknown	S.propinquum			39.8874	4993948	5978916	1502689	old version
s39	Unknown	E-38432	Sorghum bicolor subsp. bicolor	Ethiopia	Landrace		Durra	19.8028	1715354	2489682	496449	old version
s4	Unknown	Greenleaf	Unknown	United States	Weedy			18.3618	1522107	2408107	471707	old version
s40	Unknown	E-339	Sorghum bicolor subsp. bicolor	Ethiopia	Landrace		Durra	23.0119	1118066	1488491	317608	old version
s41	Unknown	E-382	Unknown	Ethiopia	Weedy			20.7244	1267760	1805238	372282	old version
s42	Unknown	E-460	Sorghum bicolor subsp. bicolor	Ethiopia	Landrace		Caudatum	18.9376	932505	1468870	315014	old version
s43	Unknown	E-308	Unknown	Ethiopia	Weedy			22.255	1581684	2182049	454073	old version
s44	PI 563516	IS 12381	Sorghum bicolor subsp. bicolor	Mali	Improved		Durra‑Caudatum	21.8348	1014530	1408625	301665	old version
s45	Unknown	Ji_2731	Sorghum bicolor subsp. bicolor	China	Landrace		Caudatum	12.71	538989	1397559	248368	old version
s46	Unknown	Keller	Sorghum bicolor subsp. bicolor	United States	Improved		Complex	11.76	335625	947775	182533	old version
s47	Unknown	E-Tian	Sorghum bicolor subsp. bicolor	Russia	Improved		Kafir	12.04	434744	1052335	186088	old version
s48	Unknown	SS79	Sorghum bicolor subsp. bicolor	Ethiopia	Improved		Kafir	48.55	1291250	2919603	622416	old version
s5	Unknown	Early_Hegari	Sorghum bicolor subsp. bicolor	Sudan	Landrace		Caudatum	16.6125	910090	1547733	315458	old version
s6	Unknown	ICSV745	Sorghum bicolor subsp. bicolor	India	Improved		Complex	18.9137	906800	1326336	268104	old version
s7	PI 665074	IS 3614	Sorghum bicolor subsp. bicolor	Unknown	Landrace		Guinea	20.515	1313068	1882140	379751	old version
s8	PI 563092	BUTHA	Sorghum bicolor subsp. bicolor	Ethiopia	Landrace		Kafir	21.8568	941482	1339156	282486	old version
s9	PI 571128	EL LUBEI	Sorghum bicolor subsp. bicolor	Sudan	Landrace		Caudatum	17.3407	961866	1589375	336310	old version
